# Supplementary material for: DeepLRR: An Online Webserver for Leucine-Rich-Repeat Containing Protein Characterization Based on Deep Learning
Source: Plants (Basel). 2022 Jan 4;11(1):136. doi: 10.3390/plants11010136 (PMC8796025; doi:10.3390/plants11010136)
Supplement: Supplementary file 1 [file plants-11-00136-s001.zip]

Archive with 2 entries (2 files):
- plants-1508518-supplementary/Supplementary Figures-1.17.pdf
- plants-1508518-supplementary/Supplementary Tables.pdf
